# Supplementary material for: A Tau Pathogenesis-Based Network Pharmacology Approach for Exploring the Protections of Chuanxiong Rhizoma in Alzheimer’s Disease
Source: Front Pharmacol. 2022 Apr 21;13:877806. doi: 10.3389/fphar.2022.877806 (PMC9068950; doi:10.3389/fphar.2022.877806)
Supplement: Supplementary file 5 [file Table1.XLSX]

## Sheet: Table S1
CR targets involved in tauopathy (DOID:680) in DO enrichment analysis.							CR targets correlated with tau pathology.				Table S1. 127 CR targets associated with tau pathogenesis.
DOID:680	Tauopathy					Number	Gene	Cor (Aβ)	Cor (tau)		Number	Gene symbol	Gene ID	Tax ID	Description	DSI_g	DPI_g	EI_gda	N_PMIDs
1	ABCB1	n = 70				1	BACE2	0.008,ns	0.644,**	n = 70	1	ABCB1	5243	H. sapiens	ATP binding cassette subfamily B member 1	0.344	0.885	1	33	n = 127
2	ABL1					2	CCND1	0.288,ns	0.564,*		2	ABL1	25	H. sapiens	ABL proto-oncogene 1, non-receptor tyrosine kinase	0.432	0.923	1	1
3	ACE					3	CDC25B	-0.215,ns	-0.678,**		3	ACE	1636	H. sapiens	angiotensin I converting enzyme	0.328	0.923	0.915	94	DPI_g	Disease pleiotropy index for the gene
4	ADRB1					4	CHEK2	0.146,ns	0.824,***		4	ADORA2B	136	H. sapiens	adenosine A2b receptor					DSI_g	Disease specificity index for the gene
5	ADRB2					5	CHRM2	-0.263,ns	-0.593,*		5	ADRB1	153	H. sapiens	adrenoceptor beta 1	0.555	0.769	1	3	EI_gda	Evidence index of gene disease association
6	ALDH2					6	CRHR1	-0.253,ns	-0.847,***		6	ADRB2	154	H. sapiens	adrenoceptor beta 2	0.442	0.923	1	5	N_PMIDs	Total number of PMIDs supporting the association
7	ALOX15					7	DPP4	-0.097,ns	-0.814,***		7	ALDH2	217	H. sapiens	aldehyde dehydrogenase 2 family member	0.457	0.885	0.867	15
8	ALOX5					8	ELOVL6	-0.242,ns	-0.689,**		8	ALK	238	H. sapiens	ALK receptor tyrosine kinase
9	APH1A					9	EPHB2	-0.052,ns	-0.580,*		9	ALOX15	246	H. sapiens	arachidonate 15-lipoxygenase	0.502	0.846	1	4
10	APP					10	FTO	0.006,ns	-0.573,*		10	ALOX5	240	H. sapiens	arachidonate 5-lipoxygenase	0.447	0.885	0.967	30
11	BACE1					11	HTR1A	-0.232,ns	-0.574,*		11	ALOX5AP	241	H. sapiens	arachidonate 5-lipoxygenase activating protein	0.612	0.731	1	1
12	BACE2					12	HTR1B	-0.234,ns	-0.578,*		12	APH1A	51107	H. sapiens	aph-1 homolog A, gamma-secretase subunit	0.656	0.538	1	11
13	BCHE					13	HTR2B	-0.114,ns	0.616,*		13	APP	351	H. sapiens	amyloid beta precursor protein	0.422	0.846	0.981	2575
14	CCR5					14	ITGB2	0.125,ns	0.551,*		14	AR	367	H. sapiens	androgen receptor	0.351	0.846	1	8
15	CHEK2					15	JUN	0.065,ns	0.601,*		15	BACE1	23621	H. sapiens	beta-secretase 1	0.559	0.769	0.985	472
16	CHRM2					16	KCNK2	-0.271,ns	-0.623,*		16	BACE2	25825	H. sapiens	beta-secretase 2	0.628	0.615	0.909	22
17	CHRNA3					17	KCNK3	-0.229,ns	-0.791,***		17	BCHE	590	H. sapiens	butyrylcholinesterase	0.447	0.923	0.962	343
18	COMT					18	LCK	-0.164,ns	0.582,*		18	BCL2L1	598	H. sapiens	BCL2 like 1
19	CTNNB1					19	LIMK1	-0.217,ns	-0.573,*		19	CCND1	595	H. sapiens	cyclin D1	0.344	0.923	1	2
20	CXCL8					20	MAPK11	-0.295,ns	-0.570,*		20	CCND3	896	H. sapiens	cyclin D3
21	CYP19A1					21	MME	0.041,ns	-0.515,*		21	CCR5	1234	H. sapiens	C-C motif chemokine receptor 5	0.398	0.885	0.8	5
22	DRD1					22	MMP3	-0.058,ns	0.737,**		22	CDC25B	994	H. sapiens	cell division cycle 25B	0.601	0.654	1	1
23	DRD4					23	NPY5R	-0.279,ns	-0.556,*		23	CHEK2	11200	H. sapiens	checkpoint kinase 2	0.46	0.808	1	2
24	ESR1					24	PDE10A	-0.103,ns	-0.616,*		24	CHRM2	1129	H. sapiens	cholinergic receptor muscarinic 2	0.585	0.615	1	3
25	ESR2					25	PDE7A	-0.228,ns	-0.689,**		25	CHRNA3	1136	H. sapiens	cholinergic receptor nicotinic alpha 3 subunit	0.588	0.692	1	2
26	F2					26	REV1	0.133,ns	-0.634,*		26	COMT	1312	H. sapiens	catechol-O-methyltransferase	0.4	0.923	0.897	29
27	FKBP1A					27	SQLE	-0.067,ns	-0.629,*		27	CRHR1	1394	H. sapiens	corticotropin releasing hormone receptor 1	0.517	0.769	1	6
28	FYN					28	TRPC3	-0.267,ns	-0.700,**		28	CTNNB1	1499	H. sapiens	catenin beta 1	0.303	0.885	0.972	36
29	GRM2					29	VEGFA	-0.215,ns	-0.758,**		29	CTSB	1508	H. sapiens	cathepsin B	0.457	0.846	1	23
30	GSK3B					30	AR	-0.314,*	-0.797,***		30	CTSC	1075	H. sapiens	cathepsin C
31	HTR1A					31	ADORA2B	0.725,***	0.652,**		31	CTSH	1512	H. sapiens	cathepsin H
32	HTR2A					32	ADRB1	-0.324,*	-0.584,*		32	CTSK	1513	H. sapiens	cathepsin K	0.497	0.808	1	1
33	HTR2C					33	ADRB2	0.469,**	0.687,**		33	CTSS	1520	H. sapiens	cathepsin S	0.539	0.731	1	3
34	HTR6					34	ALK	-0.512,***	-0.626,*		34	CXCL8	3576	H. sapiens	C-X-C motif chemokine ligand 8	0.31	0.962	0.9	10
35	ICAM1					35	ALOX5AP	0.894,***	0.918,***		35	CYP19A1	1588	H. sapiens	cytochrome P450 family 19 subfamily A member 1	0.41	0.885	1	21
36	IL1B					36	BCL2L1	-0.360,*	-0.576,*		36	DPP4	1803	H. sapiens	dipeptidyl peptidase 4	0.42	0.808	1	11
37	MAOA					37	CCND3	0.665,***	0.632,*		37	DRD1	1812	H. sapiens	dopamine receptor D1	0.529	0.808	1	4
38	MAOB					38	CCR5	0.769,***	0.616,*		38	DRD4	1815	H. sapiens	dopamine receptor D4	0.517	0.577	1	4
39	MAP2K1					39	CTSB	0.801,***	0.599,*		39	EDNRA	1909	H. sapiens	endothelin receptor type A	0.426	0.885	1	3
40	MAP2K2					40	CTSC	0.823,***	0.700,**		40	ELOVL6	79071	H. sapiens	ELOVL fatty acid elongase 6
41	MAPK1					41	CTSH	0.893,***	0.777,***		41	EPHB2	2048	H. sapiens	EPH receptor B2	0.374	0.846	1	15
42	MAPK14					42	CTSK	-0.392,**	-0.579,*		42	EPHX1	2052	H. sapiens	epoxide hydrolase 1
43	MIF					43	CTSS	0.601,***	0.515,*		43	EPHX2	2053	H. sapiens	epoxide hydrolase 2	0.568	0.654	1	2
44	MME					44	EDNRA	0.495,***	0.667,**		44	ESR1	2099	H. sapiens	estrogen receptor 1	0.324	0.962	0.944	54
45	MPO					45	EPHX1	0.798,***	0.804,***		45	ESR2	2100	H. sapiens	estrogen receptor 2	0.4	0.923	1	17
46	MTNR1A					46	EPHX2	0.524,***	0.684,**		46	F2	2147	H. sapiens	coagulation factor II, thrombin	0.415	0.885	1	4
47	NCSTN					47	GABBR1	-0.319,*	-0.626,*		47	FKBP1A	2280	H. sapiens	FKBP prolyl isomerase 1A	0.641	0.654	1	2
48	NGFR					48	GABRB2	-0.515,***	-0.631,*		48	FTO	79068	H. sapiens	FTO alpha-ketoglutarate dependent dioxygenase	0.486	0.885	1	4
49	NOS2					49	GABRG2	-0.441,**	-0.763,***		49	FYN	2534	H. sapiens	FYN proto-oncogene, Src family tyrosine kinase	0.556	0.731	1	10
50	NOTCH1					50	GLO1	0.503,***	0.705,**		50	GABBR1	2550	H. sapiens	gamma-aminobutyric acid type B receptor subunit 1	0.587	0.769	1	1
51	NR1H2					51	GSK3B	-0.370,*	-0.764,***		51	GABRB2	2561	H. sapiens	gamma-aminobutyric acid type A receptor subunit beta2
52	PARP1					52	HSD17B1	0.411,**	0.586,*		52	GABRG2	2566	H. sapiens	gamma-aminobutyric acid type A receptor subunit gamma2
53	PLA2G2A					53	ICAM1	0.895,***	0.770,***		53	GLO1	2739	H. sapiens	glyoxalase I	0.537	0.769	1	3
54	POLB					54	IL1B	0.605,***	0.844,***		54	GRM2	2912	H. sapiens	glutamate metabotropic receptor 2	0.582	0.577	1	5
55	PPARG					55	MAP2K2	0.593,***	0.634,*		55	GSK3B	2932	H. sapiens	glycogen synthase kinase 3 beta	0.43	0.846	0.982	113
56	PSEN1					56	MEN1	-0.488,***	-0.729,**		56	HSD17B1	3292	H. sapiens	hydroxysteroid 17-beta dehydrogenase 1	0.61	0.615	1	1
57	PSEN2					57	MMP2	0.689,***	0.536,*		57	HTR1A	3350	H. sapiens	5-hydroxytryptamine receptor 1A	0.522	0.846	1	2
58	PTGS1					58	NAT1	0.558,***	0.725,**		58	HTR1B	3351	H. sapiens	5-hydroxytryptamine receptor 1B	0.551	0.769	1	2
59	PTGS2					59	NFE2L2	0.665,***	0.646,**		59	HTR2A	3356	H. sapiens	5-hydroxytryptamine receptor 2A	0.473	0.846	0.947	19
60	QPCT					60	NR1H3	0.696,***	0.543,*		60	HTR2B	3357	H. sapiens	5-hydroxytryptamine receptor 2B
61	RAF1					61	P2RX7	0.405,**	0.879,***		61	HTR2C	3358	H. sapiens	5-hydroxytryptamine receptor 2C	0.555	0.692	1	3
62	RPS6KB1					62	PDE4A	-0.372,*	-0.743,**		62	HTR6	3362	H. sapiens	5-hydroxytryptamine receptor 6	0.626	0.5	0.882	17
63	SHBG					63	PREP	-0.618,***	-0.537,*		63	ICAM1	3383	H. sapiens	intercellular adhesion molecule 1	0.364	0.962	0.429	7
64	SLC6A3					64	PTGES	0.550,***	0.588,*		64	IL1B	3553	H. sapiens	interleukin 1 beta	0.276	0.962	0.966	116
65	SLC6A4					65	RELA	0.750,***	0.579,*		65	ITGB2	3689	H. sapiens	integrin subunit beta 2	0.444	0.923	1	2
66	TLR4					66	STAT3	0.873,***	0.572,*		66	JUN	3725	H. sapiens	Jun proto-oncogene, AP-1 transcription factor subunit	0.442	0.885	1	3
67	TLR9					67	TBXAS1	0.829,***	0.854,***		67	KCNK2	3776	H. sapiens	potassium two pore domain channel subfamily K member 2
68	TTR					68	TCN2	0.708,***	0.561,*		68	KCNK3	3777	H. sapiens	potassium two pore domain channel subfamily K member 3
69	VCP					69	TGFBR1	0.860,***	0.616,*		69	LCK	3932	H. sapiens	LCK proto-oncogene, Src family tyrosine kinase	0.564	0.769	1	1
70	VEGFA					70	TSPO	0.866,***	0.841,***		70	LIMK1	3984	H. sapiens	LIM domain kinase 1
											71	MAOA	4128	H. sapiens	monoamine oxidase A	0.465	0.769	1	19
											72	MAOB	4129	H. sapiens	monoamine oxidase B	0.533	0.808	1	38
											73	MAP2K1	5604	H. sapiens	mitogen-activated protein kinase kinase 1	0.439	0.846	1	3
											74	MAP2K2	5605	H. sapiens	mitogen-activated protein kinase kinase 2	0.534	0.731	1	3
											75	MAPK1	5594	H. sapiens	mitogen-activated protein kinase 1	0.33	0.923	1	41
											76	MAPK11	5600	H. sapiens	mitogen-activated protein kinase 11
											77	MAPK14	1432	H. sapiens	mitogen-activated protein kinase 14	0.379	0.923	1	26
											78	MEN1	4221	H. sapiens	menin 1
											79	MIF	4282	H. sapiens	macrophage migration inhibitory factor	0.412	0.885	0.833	6
											80	MME	4311	H. sapiens	membrane metalloendopeptidase	0.407	0.808	0.955	89
											81	MMP2	4313	H. sapiens	matrix metallopeptidase 2	0.333	0.923	0.8	5
											82	MMP3	4314	H. sapiens	matrix metallopeptidase 3	0.408	0.885	0.714	7
											83	MPO	4353	H. sapiens	myeloperoxidase	0.377	0.923	1	13
											84	MTNR1A	4543	H. sapiens	melatonin receptor 1A	0.59	0.808	1	2
											85	NAT1	9	H. sapiens	N-acetyltransferase 1	0.536	0.846	1	1
											86	NCSTN	23385	H. sapiens	nicastrin	0.666	0.462	1	21
											87	NFE2L2	4780	H. sapiens	NFE2 like bZIP transcription factor 2	0.357	0.885	0.981	52
											88	NGFR	4804	H. sapiens	nerve growth factor receptor	0.477	0.846	0.957	23
											89	NOS2	4843	H. sapiens	nitric oxide synthase 2	0.364	0.923	0.923	13
											90	NOTCH1	4851	H. sapiens	notch receptor 1	0.369	0.885	1	7
											91	NPY5R	4889	H. sapiens	neuropeptide Y receptor Y5
											92	NR1H2	7376	H. sapiens	nuclear receptor subfamily 1 group H member 2	0.533	0.769	0.5	4
											93	NR1H3	10062	H. sapiens	nuclear receptor subfamily 1 group H member 3	0.566	0.692	1	2
											94	P2RX7	5027	H. sapiens	purinergic receptor P2X 7	0.45	0.808	1	9
											95	PARP1	142	H. sapiens	poly(ADP-ribose) polymerase 1	0.389	0.923	0.944	18
											96	PDE10A	10846	H. sapiens	phosphodiesterase 10A	0.619	0.615	1	2
											97	PDE4A	5141	H. sapiens	phosphodiesterase 4A	0.523	0.846	0.889	9
											98	PDE7A	5150	H. sapiens	phosphodiesterase 7A	0.659	0.577	1	2
											99	PLA2G2A	5320	H. sapiens	phospholipase A2 group IIA	0.488	0.808	1	6
											100	POLB	5423	H. sapiens	DNA polymerase beta	0.606	0.654	1	4
											101	PPARG	5468	H. sapiens	peroxisome proliferator activated receptor gamma	0.358	0.885	0.907	54
											102	PREP	5550	H. sapiens	prolyl endopeptidase	0.576	0.731	1	6
											103	PSEN1	5663	H. sapiens	presenilin 1	0.469	0.846	0.971	682
											104	PSEN2	5664	H. sapiens	presenilin 2	0.55	0.654	0.977	177
											105	PTGES	9536	H. sapiens	prostaglandin E synthase	0.54	0.769	1	3
											106	PTGS1	5742	H. sapiens	prostaglandin-endoperoxide synthase 1	0.46	0.885	1	9
											107	PTGS2	5743	H. sapiens	prostaglandin-endoperoxide synthase 2	0.314	0.962	0.96	50
											108	QPCT	25797	H. sapiens	glutaminyl-peptide cyclotransferase	0.568	0.731	0.958	24
											109	RAF1	5894	H. sapiens	Raf-1 proto-oncogene, serine/threonine kinase	0.418	0.885	1	1
											110	RELA	5970	H. sapiens	RELA proto-oncogene, NF-kB subunit	0.406	0.885	1	3
											111	REV1	51455	H. sapiens	REV1 DNA directed polymerase
											112	RPS6KB1	6198	H. sapiens	ribosomal protein S6 kinase B1	0.511	0.731	1	3
											113	SHBG	6462	H. sapiens	sex hormone binding globulin	0.438	0.808	1	3
											114	SLC6A3	6531	H. sapiens	solute carrier family 6 member 3	0.453	0.885	1	22
											115	SLC6A4	6532	H. sapiens	solute carrier family 6 member 4	0.429	0.808	0.923	26
											116	SQLE	6713	H. sapiens	squalene epoxidase	0.674	0.577	1	1
											117	STAT3	6774	H. sapiens	signal transducer and activator of transcription 3	0.32	0.923	1	8
											118	TBXAS1	6916	H. sapiens	thromboxane A synthase 1
											119	TCN2	6948	H. sapiens	transcobalamin 2	0.578	0.615	1	1
											120	TGFBR1	7046	H. sapiens	transforming growth factor beta receptor 1	0.451	0.885	1	2
											121	TLR4	7099	H. sapiens	toll like receptor 4	0.321	0.962	0.962	26
											122	TLR9	54106	H. sapiens	toll like receptor 9	0.411	0.885	1	4
											123	TRPC3	7222	H. sapiens	transient receptor potential cation channel subfamily C member 3
											124	TSPO	706	H. sapiens	translocator protein	0.444	0.885	0.905	21
											125	TTR	7276	H. sapiens	transthyretin	0.423	0.885	0.935	46
											126	VCP	7415	H. sapiens	valosin containing protein	0.469	0.923	1	6
											127	VEGFA	7422	H. sapiens	vascular endothelial growth factor A	0.266	0.923	0.919	37

## Sheet: Table S2
		Table S2. GO BP terms involved in CR targets related to tau pathogenesis.
	Term	Description	p value	Rich factor	Count	Symbols
	GO:0099536	Synaptic signaling	8.75674e-27	0.0465426	35	ABL1,ADRB2,APP,BCHE,CHRM2,CHRNA3,CTNNB1,DRD1,DRD4,EPHB2,FYN,GABRB2,GABRG2,GRM2,GSK3B,HTR1A,HTR1B,HTR2A,HTR2B,HTR2C,HTR6,IL1B,KCNK3,MME,NPY5R,P2RX7,MAPK1,PSEN1,PTGS2,RELA,SLC6A3,SLC6A4,STAT3,NCSTN,BACE1
	GO:0001934	Regulation of protein phosphorylation	3.24774e-19	0.0384615	28	ABL1,ADRB2,APP,CCND1,CCND3,CDC25B,CHRNA3,ACE,DRD4,F2,FYN,HTR2A,HTR2B,ICAM1,IL1B,MIF,PPARG,MAPK1,MAP2K1,MAP2K2,PSEN1,PTGS2,RAF1,TGFBR1,TLR4,VEGFA,CHEK2,TLR9
	GO:0010035	Response to inorganic substance	1.80324e-18	0.043554	25	ABL1,PARP1,ALOX5AP,ALOX15,APP,CCND1,TSPO,FYN,HSD17B1,ICAM1,JUN,KCNK3,MAOB,MMP3,MPO,NFE2L2,MAPK1,PTGS2,RELA,SLC6A3,TRPC3,VCP,PTGES,NCSTN,BACE1
	GO:0080135	Regulation of cellular response to stress	5.96865e-16	0.0361991	24	ABL1,PARP1,ALOX5,APP,BCL2L1,CTNNB1,FYN,GSK3B,IL1B,KCNK2,MEN1,MIF,MMP3,NFE2L2,MAPK1,MAP2K1,MAP2K2,PTGS2,TLR4,NR1H2,VEGFA,NR1H3,CHEK2,TLR9
	GO:0097190	Apoptotic signaling pathway	3.22858e-17	0.0412371	24	ABL1,PARP1,AR,BCL2L1,CTSC,CTNNB1,CTSH,FYN,GSK3B,ICAM1,IL1B,JUN,LCK,MIF,NFE2L2,NGFR,P2RX7,POLB,PSEN1,PTGS2,RAF1,RELA,TGFBR1,CHEK2
	GO:0007568	Aging	2.57677e-21	0.0678466	23	ABL1,APP,TSPO,CTSC,MAPK14,HTR2A,ICAM1,JUN,MIF,MME,MPO,NFE2L2,NPY5R,POLB,MAPK1,MAPK11,MAP2K1,PSEN1,PTGS2,RELA,SLC6A3,STAT3,CHEK2
	GO:0010942	Positive regulation of cell death	1.43137e-15	0.0372168	23	ABL1,PARP1,TSPO,CTSC,CTNNB1,CTSH,FYN,GSK3B,ITGB2,JUN,KCNK2,LCK,MMP3,NGFR,NOS2,NOTCH1,PPARG,PSEN1,PTGS2,TGFBR1,TLR4,CHEK2,BACE1
	GO:0006816	Calcium ion transport	8.8399e-17	0.049763	21	ABL1,TSPO,CCR5,CRHR1,CTNNB1,DRD1,DRD4,F2,FKBP1A,FYN,HTR2A,HTR2B,HTR2C,ICAM1,LCK,P2RX7,PSEN1,PSEN2,PTGS2,TRPC3,TLR9
	GO:0034762	Regulation of transmembrane transport	6.7385e-13	0.0338983	20	ABL1,ADRB2,APP,CRHR1,MAPK14,CTSS,DRD1,DRD4,EDNRA,EPHB2,F2,FKBP1A,FYN,IL1B,NFE2L2,P2RX7,ABCB1,PSEN1,PSEN2,TLR9
	GO:0008015	Blood circulation	5.09004e-14	0.0389864	20	ADRB1,ADRB2,AR,CHRM2,ACE,DRD1,EDNRA,HTR1A,HTR1B,HTR2A,HTR2B,ICAM1,MME,NOS2,PPARG,PTGS1,PTGS2,SLC6A4,TBXAS1,VEGFA
	GO:0001817	Regulation of cytokine production	1.08483e-09	0.0237797	19	ABL1,ALOX5,APP,TSPO,MAPK14,EPHB2,F2,HTR2B,IL1B,MIF,NOS2,P2RX7,MAPK11,PSEN1,PTGS2,RELA,STAT3,TLR4,TLR9
	GO:0050727	Regulation of inflammatory response	4.06372e-15	0.0488432	19	ALOX5,ALOX5AP,ALOX15,APP,CTSC,MAPK14,ESR1,FYN,IL1B,MMP3,NPY5R,PLA2G2A,PPARG,PTGS2,RELA,TLR4,PTGES,NR1H3,TLR9
	GO:0070997	Neuron death	2.25849e-13	0.0470914	17	ABL1,PARP1,APP,BCL2L1,CTNNB1,FYN,GABRB2,GSK3B,ITGB2,JUN,NGFR,POLB,PSEN1,STAT3,TLR4,NCSTN,BACE1
	GO:0035296	Regulation of tube diameter	3.3839e-14	0.0921986	13	ADRB1,ADRB2,ACE,DRD1,EDNRA,HTR1A,HTR1B,HTR2A,HTR2B,ICAM1,PTGS2,SLC6A4,TBXAS1
	GO:1904645	Response to amyloid-beta	1.67353e-17	0.20339	12	PARP1,ADRB2,APP,FYN,GSK3B,ICAM1,MMP2,MMP3,NGFR,PSEN1,TLR4,BACE1
	GO:0007409	Axonogenesis	1.63409e-06	0.0263158	11	ABL1,APP,EPHB2,FYN,GSK3B,LIMK1,NGFR,NOTCH1,MAP2K1,PSEN1,VEGFA
	GO:0042310	Vasoconstriction	2.52644e-12	0.119048	10	ACE,EDNRA,HTR1A,HTR1B,HTR2A,HTR2B,ICAM1,PTGS2,SLC6A4,TBXAS1
	GO:0048659	Smooth muscle cell proliferation	8.98076e-08	0.048913	9	COMT,CTNNB1,HTR1B,JUN,MMP2,NPY5R,PPARG,PTGS2,TLR4
	GO:0006809	Nitric oxide biosynthetic process	8.36974e-07	0.0789474	6	TSPO,ICAM1,IL1B,NOS2,PTGS2,TLR4
	GO:0007411	Axon guidance	0.000406566	0.0264317	6	APP,EPHB2,FYN,NGFR,NOTCH1,VEGFA
